# Supplementary material for: Associations between early postoperative pain outcome measures and late functional outcomes in patients after knee arthroplasty
Source: PLoS One. 2021 Jul 28;16(7):e0253147. doi: 10.1371/journal.pone.0253147 (PMC8318305; doi:10.1371/journal.pone.0253147)
Supplement: S1 Raw data — (XLSX) [file pone.0253147.s001.xlsx]

## Sheet: Export-Zusammenfassung
	Dieses Dokument wurde aus Numbers exportiert und jede Tabelle in ein Excel-Arbeitsblatt umgewandelt. Alle anderen Objekte der einzelnen Numbers-Blätter wurden auf eigene Arbeitsblätter übertragen. Beachte, dass die Formelberechnungen in Excel möglicherweise anders sind.
	Name des Numbers-Blatts	Numbers-Tabellenname	Name des Excel-Arbeitsblatts
	Sheet1
		Tabelle 1	Sheet1
	Sheet2
		Tabelle 1	Sheet2
	Sheet3
		Tabelle 1	Sheet3

## Sheet: Sheet1
	regime	gender	Age	Comorbidities	Carcinoma	Alcohol	Smoker	Drug abuse	Hypertension	Coronary disease	sickle_cell	Liver cirrhosis	GIT ulcus	colon irritability	asthma	sleep_apnea	HOBS	fibromyalgia	corticteorids	polytrauma	other surgery	renal_insufficency_without_dyalisis	affective_disorder	Schizofrenia	renal_insuuffienceny_without_dialysis	other_comorbdities	Anesthesia_type	P1_01	P1_02	P1_03	P1_04a	P1_04b	P1_04c	P1_04d	P1_04d'	P1_05a	P1_05b	P1_06a	P1_06b	P1_06c	P1_06d	P1_07	P1_08	P1_09	P1_10	P1_11	P1_12	P1_12'	P1_13
8XCDMQ1O0A	2	1	66	1	0	0	0	0	1	0	0	0	0	0	0	0	0	0	0	0	0	0	0	0	0	0	0	5	3	30	5	5	9	2	10	2	2	0	3	0	0	50	2	1	10	10	2		1
YBWQOW5H99	2	1	65	1	0	0	0	0	1	0	0	0	0	0	0	0	0	0	0	0	0	0	0	0	0	0	1	5	4	50	5	7	8	2	5	8	7	7	6	3			2	2	6	6	1	1	1
ECK9HF26S2	2	0	63	1	0	0	0	0	1	0	0	0	0	0	0	0	0	0	0	0	0	0	0	0	0	0	1	10	10	100	10	0	10	2		10	10	0	10	0	0	0	1	2	0	5	2		1
CPECCWX5JU	2	0	65	1	0	0	0	0	1	0	0	0	0	0	0	0	0	0	0	0	0	0	0	0	0	0	1	6	1	40	2	0	0	2		0	0	1	0	0	0	80	2	2	8	10	2		1
HXBAKZVKAC	1	0	83	1	0	0	0	0	1	0	0	0	0	0	0	0	0	0	0	0	0	0	0	0	0	0	0	8	5	60	8	0	9	2	6	8	4	7	0	0	0	90	2	2	10	10	1	3	1
4T7ZCNUOEF	1	0	62	1	0	0	0	0	1	1	0	0	0	0	0	0	0	0	0	0	0	0	0	0	0	0	1	0	1	10	6	0		2	9	0	3	0	3	0	0
T69ISASWXJ	2	0	60	1	0	0	0	0	1	0	0	0	0	0	0	0	0	0	0	0	0	0	0	0	0	0	1	9	5	90	8	0	8	2		10	10	8	6	0	0	30	2	2	6	6	2		1
OBWOFNVA3E	2	0	68	1	0	0	0	0	1	0	0	0	0	0	0	0	0	0	0	0	0	0	0	0	0	0	0	10	5	30	10	0		2	0	7	10					50	2	2	10	10	1	1.2.3	1
WGWQHM34V4	2	0	68	1	0	0	0	0	1	0	0	0	0	0	0	0	0	0	0	0	0	0	0	0	0	0	1	8	3	30	3	4	2	2		4	8	5	1	1	1	30	1	1	3	4	1	3.4	1
M9A954Q3YH	1	1	55	1	0	0	0	0	1	0	0	0	0	0	0	0	0	0	0	0	0	0	0	0	0	0	0	3	1	10	6	0	3	2		3	2	1	4	0	0	60	2	1	6	7	1	3.4	1
H7VMFAUGAC	1	0	64	1	0	0	0	0	1	0	0	0	0	0	0	0	0	0	0	0	0	0	0	0	0	0	1	9	5	80	8	5	10	1	10	5	8	10	3	0	7	50	2	2	10	10	1		1
SNIW50H0IB	2	1	59	1	0	0	0	0	1	0	0	0	0	0	0	0	0	0	0	0	0	0	0	0	0	0	1	6	2	60	10	2	8	1	9	8	9	3	3	1	3	70	1	2
NHPYTYWVY3	2	0	77	1	0	0	0	0	1	0	0	0	0	0	0	0	0	0	0	0	0	0	0	0	0	0	1	9	2	70	10	0	9	2		5	7	4	5	0	2	20	2	2	10	10	1	1	1
RDEFA1PTTP	2	0	60	1	0	0	0	0	1	0	0	0	0	0	0	0	0	0	1	0	0	0	0	0	3	50	0	9	3	50	7	0	10	2		5	8	0	0	0	0	30	2	2	10	10	2		1
DSJY2T35Z6	1	0	68	1	0	0	0	0	1	1	0	0	0	0	0	0	0	0	0	0	0	1	0	0	0	0	1	10	5	40	10	9	4	2		10	10	8	0	0	0	50	1	1			1	13	1
HIYS1KZ5MU	2	1	64	1	0	0	0	0	1	0	0	0	0	0	0	0	0	0	0	0	0	0	0	0	0	0	1	10	10	100	10	8	8	2		10	10	0	0	0	0		1	2	0	0	2		2
NFF5SBGO9S	1	1	75	1	0	0	0	0	1	0	0	0	0	0	0	0	0	0	0	0	0	0	0	0	0	0	0
25AH9WWJ45	1	1	75	1	0	0	0	0	1	1	0	0	0	0	0	0	0	0	0	0	0	0	0	0	0	0	1	3	2	50	3	0	3	2		8	3	0	0	0	0	40	1	1	7	8	2	1.3	1
VG6AUAQPVZ	1	0	61	1	0	0	0	0	1	0	0	0	0	0	0	0	0	0	0	0	0	0	0	0	0	0	1	8	2	50	5	0	7	2		2	2	3	3	0	0	70	2	2	9	9	2		2
E67373AR8T	1	1	70	1	0	0	0	0	1	0	0	0	0	0	0	0	0	0	0	0	0	0	0	0	0	0	1	0	0	0	0	0	0	1	0	0	0	0	0	0	0	100	1	1	0	10	1	1,3,4,7,10	1
RTM1K6AIR8	1	0	68	1	0	0	0	0	1	0	0	0	0	0	1	0	0	0	0	0	0	0	0	0	0	0	0	10	2	40	7	0	10	1	4	8	8	3	7	0	0	70	2	2	10	10	1	1,3,10	1
4KOY3TSG2Q	1	1	55	1	0	0	0	0	1	0	0	0	0	0	0	0	0	0	0	0	0	0	0	0	0	0	1
19171VFNBO	1	1	62	1	0	0	0	0	1	1	0	0	0	0	0	0	0	0	0	0	0	0	0	0	0	0	1	6	2	30	3	0	3	2		3	1	3	0	0	0	100	2	1	5	10	2		1
SXD4VX4PSQ	2	1	70	1	0	0	0	0	0	0	0	0	0	0	0	0	0	0	0	0	0	0	0	0	0	0	1	8	0	50	8	0	3	1	8	3	6	0	6	0	0	80	2	2	10	9	2		1
9X04SRMYOK	1	0	64	1	0	0	0	0	1	0	0	0	0	0	0	0	0	0	0	0	0	0	0	0	0	0	1	8	3	50	6	0	5	1	6	5	5	5	4	0	0	50	2	1	10	10	2		1
JTR3MWOVA1	1	1	64	1	0	0	0	0	1	0	0	0	0	0	0	0	0	0	0	0	0	0	0	0	0	0	0	4	2	40	2	0	1	1	1	1	4	1	2	0	0	80	2	2	4	10	2		1
1PD0F2YZB3	1	0	62	1	0	0	0	0	1	0	0	0	0	0	0	0	0	0	0	0	0	0	0	0	0	0	0	4	0	10	8	0	0	1	8	0	0	0	8	0	0	30	1	1	7	5	1	1	1
2YK9O9SGP5	1	1	65	1	0	0	0	0	1	1	0	0	0	0	0	0	0	0	0	0	0	0	0	0	0	0	1	6	0	70	10	0	0	1	8	5	2	0	3	0	0	50	2	1	10	10	2		1
Q3ROH5O0DT	1	1	66	1	0	0	0	0	1	0	0	0	0	0	0	0	0	0	0	0	0	0	0	0	0	0	1	2	0	0	2	0	0	1	2	0	0	0	0	0	0	90	2	1	10	10	1	1	1
15NPEDUZQX	2	0	59	1	0	0	0	0	1	0	0	0	0	0	0	0	0	0	0	0	0	0	0	0	0	0	0	9	3	20	10	0	5	2	6	6	5	5	0	0	20	1	2	7	5	1	1	1	5
KAETKZ8GRG	2	1	63	1	0	0	0	0	1	0	0	0	0	0	0	0	0	0	0	0	0	0	0	0	0	0	0	7	0	20	7	0	8	2		4	5	3	3	0	0	50	2	2	5	7	1	1	1
35NPWVGAXI	1	0	65	1	0	0	0	0	1	0	0	0	0	0	0	0	0	0	0	0	0	0	0	0	0	0	1
Q6D64W2K6J	1	0	66	1	0	0	0	0	1	0	0	0	0	0	0	0	0	0	0	0	0	0	0	0	0	0	0
WINN890GF1	1	0	71	1	0	0	0	0	1	0	0	0	0	0	0	0	0	0	0	0	0	0	0	0	0	0	1	5	0	10	2	0	0	1	3	0	0	0	0	0	0	100	2	2	7	10	2		1
FVWHA3EW35	1	1	80	1	1	0	0	0	1	0	0	0	0	0	0	0	0	0	0	0	0	0	0	0	0	0	1	7	0	10	3	0	0	1	3	0	0	0	4	0	0	80	2	1	7	10	2	1	7
J8VD4GKY3I	2	1	71	1	0	0	0	0	1	0	0	0	0	0	0	0	0	0	0	0	0	0	0	0	0	0	0	6	2	20	6	1	2	1		1	1	1	2	0	0	10	1	4	9	2	1	1	1
PFEVZYIT0R	1	0	73	1	0	0	0	0	1	0	0	0	0	0	0	0	0	0	0	0	0	0	0	0	0	0	1	7	2	20	2	0	0	2	2	0	0	0	0	0	90	1	1	10	10	2	2		1
ZZSQUK3X0W	1	0	63	1	0	0	0	0	1	0	0	0	0	0	0	0	0	0	0	0	0	0	0	0	0	0	0	8	6	60	6	0	10	6	4	8	10	8	0	8	30	1	1	6	10	2		1
8I8Q1PWOHQ	2	0	110	1	0	0	0	0	1	0	0	0	0	0	0	0	0	0	0	0	0	0	0	0	0	0	0	8	4	30	4	0	0	2		6	0	0	0	0	0	30	1	1	7	9	1		1
1AY05F6PK7	1	0	60	1	0	0	0	0	1	0	0	0	0	0	0	0	0	0	0	0	0	0	0	0	0	0	1	9	2		5	5	6	2	0	5	4	10	10	0	0	70	1	2	10	10	2		1
1RHG6GSXH5	2	1	78	1	0	0	0	0	1	0	0	0	0	0	0	0	0	0	0	0	0	0	0	0	0	0		7	5	30	10	0	5	2	0	0	7	0	0	0	0	60	1	2	6	6	2		1
ETEXNABSVM	2	1	75	1	0	0	0	0	1	0	0	0	0	0	0	0	0	0	0	0	0	1	0	0	0	0	0	10	2	40	8	0	10	2		8	5	0	0	0	0	10	1	2	0	7	2		1
YQ3F7KJHM4	1	1	66	1	0	0	0	0	1	1	0	0	0	0	0	0	0	0	0	0	0	0	0	0	0	0	1	7	2	20	5	0	3	1	3	0	0	0	0	0	0	60	2	2	7	8	2		1
P1EQGG1GJJ	1	0	62	1	0	0	0	0	1	0	0	0	0	0	0	0	0	0	0	0	0	0	0	0	0	0	1	7	4	60	5	3	2	1	7	6	5	0	0	0	0	60	1	2	5	6	2		1
PE4203N005	1	1	70	1	0	0	0	0	1	0	0	0	0	0	0	0	0	0	0	0	0	0	0	0	0	0	1	10	3	50	6	0	7	2	4	4	0	0	0	0	0	30	2	2	4	7	2		1
O6XBD5Y9VI	2	1	61	1	0	0	0	0	1	0	0	0	0	0	0	0	0	0	0	0	0	0	0	0	0	0	1	2	1	0	4	0	0	2		2	2	0	1	0	0	10	2	2	10	10	2	1	5
4FAK67OS1E	2	1	61	1	0	0	0	0	1	0	0	0	0	0	0	0	0	0	0	0	0	0	0	0	0	0	0	6		20	9	0	4	2		6	6	0	0	0	0	20	1	2	4	5	2		1
1XDTBA6BV4	2	0	61	1	0	0	0	0	1	0	0	0	0	0	0	0	0	0	0	0	0	0	0	0	0	0	0	8	3	70	3	0	8	2		8	8	8	0	0	0	30	2	2	6	7	2		1
GXHNDY9PFQ	2	0	62	1	0	0	0	0	1	0	0	0	0	0	0	0	0	0	0	0	0	0	0	0	0	0	1	5	1	40	6	1	3	2			0	0				20	2	1	10	10	1	1	1
W9SQCI7M8C	2	0	76	1	0	0	0	0	1	0	0	0	0	0	0	0	0	0	0	0	0	0	0	0	0	0	0	8	2	40	10	0	10	2		4	8	0	7	0	0	20	1	2	5	7	1	1	1
IUDAO0PXKU	2	0	68	1	0	0	0	0	1	0	0	0	0	0	0	0	0	0	0	0	0	0	0	0	0	0	1	10	6	70	7	0	5	2		3	8	10	2	0	0	20	1	2	5	5	1	1	1
H0D4GEUPO6	1	0	59	1	0	0	0	0	1	0	0	0	0	0	0	0	0	0	0	0	0	0	0	0	0	0	1	10	3	90	10	0	7	2		10	9	0	6	0		50	2	1	8	9	1	1	1
R41H6DKDX2	1	0	83	1	0	0	0	0	0	0	0	0	0	0	0	0	0	0	0	0	0	0	0	0	0	0	0	0	0	0	0	0	0	1	0	0	0	0	0	0	0	100	2	1	10	10	1	1	2
1D8264WQSG	2	1	71	1	0	0	0	0	1	0	0	0	0	0	0	0	0	0	0	0	0	0	0	0	0	0	1	8	4	60	7	3	7	2		6	6	3	3	0	2	70	1	2	3	5	2		1
34DJ2TWU08	1	1	68	1	0	0	0	0	1	0	0	0	0	0	0	0	0	0	0	0	0	0	0	0	0	0	1	4	1	10	4	3	3	2		3	3	0	0	0	0	10	2	2	8	10	1	1	2
VWVA2ND2YN	1	2	62	1	0	0	0	0	1	0	0	0	0	0	0	0	0	0	0	0	0	0	0	0	0	0	1	10	5	50	8	0	5	2		10	10	0	8	0	0	80	1	2	5	8	2		1
MGGVUQC8OX	2	1	70	1	0	0	0	0	1	0	0	0	0	0	0	0	0	0	0	0	0	0	0	0	0	0	1	3	0	0	3	0	0	1	3	0	0	0	0	0	0	80	2	2	8	10	1	1	1
FXUSMBUSHT	2	1	76	1	0	0	0	0	1	0	0	0	1	0	0	0	0	0	0	0	0	0	0	0	0	0	2	4	2	60	5	0	4	1	5	2	2	0	0	0	0	80	2	1	0	9	2	1,3,4	1
17M44B6UM3	1	2	71	1		0	0	0	1	0	0	0	0	0	0	0	0	0	0	0	0	0	0	0	0	0	1	6	0	50	6	0	0	1	3	0	0	0	0	0	1	30	2	1	7	9	1	6	1
IVDAOUPXKU	2	2	68	1	0	0	0	0	1	0	0	0	0	0	0	0	0	0	0	0	0	0	0	0	0	0	1	10	6	70	7	0	5	2		3	8	10	2	0	0	20	1	2	5	5	1	1	1
[truncated: 44 more columns]

## Sheet: Sheet2
			RR_NOPIO	RR_NOPIO_DICLFNC_IV	RR_NOPIO_KTPRFN_IV	RR_NOPIO_KTRLC_IV	RR_NOPIO_MTMZL_IV	RR_OPIOLANAE	RR_OPIOLANAE_MRPHN_IM	RR_OPIOLANAE_MRPHN_IV	RR_OPIOLANAE_TRMDL_IV	RR_RA	W_NOPIO_DICLFNC_IM	W_NOPIO_DICLFNC_IV	W_NOPIO_KTPRFN_IV	W_NOPIO_KTRLC_IM	W_NOPIO_KTRLC_IV	W_NOPIO_MTMZL_IV	W_NOPIO_PRCTML_IM	W_NOPIO_PRCTML_IV	W_OPIOLANAE	W_OPIOLANAE_MRPHN_IM	W_OPIOLANAE_TRMDL_IV	W_RA
8XCDMQ1O0A
YBWQOW5H99	YBWQOW5H99		1					1	18			0									0			0
ECK9HF26S2	ECK9HF26S2		1					1	18			0				30					0			0
CPECCWX5JU	CPECCWX5JU		1			90		1			100	0				60					0
HXBAKZVKAC	HXBAKZVKAC		1					1	24			0				30					0			0
4T7ZCNUOEF	4T7ZCNU0EF		1					1	12			0								3000	1		300	0
T69ISASWXJ	T69ISASWXJ		1					1	24			0								1000	0			0
OBWOFNVA3E	OBWOFNVA3E		1					1		18		0				30					0			0
WGWQHM34V4	WGWQHM34V4		1			60													1000		0			0
M9A954Q3YH	M9A954Q3YH		1					1	12			0
H7VMFAUGAC	H7VMFAUGAC		1			60		1		8		0								1000	1	8		0
SNIW50H0IB	SNIW50H0IB		1					1	18			0						5000			1		400	0
NHPYTYWVY3	NHPYTYWVY3		1		200			1			300	0					60	2500			0			0
RDEFA1PTTP	RDEFA1PTTP		1			60	2500									30					0			0
DSJY2T35Z6	DSJY2T35Z6		1					1		8	100	0	30								0			0
HIYS1KZ5MU	HIYS1KZ5MU		1					1	18			0								3000	1		300	0
NFF5SBGO9S	NFF5SBGO9S		1			60	5000	1	6			0									0			0
25AH9WWJ45	25AH9WWJ45		1					1	18			0			200						1		400	0
VG6AUAQPVZ	VG6AUAQPVZ		1					1			300	0									0			0
E67373AR8T	E67373AR8T		1					1			100	0	75								0			0
RTM1K6AIR8	RTM1K6AIR8		1					0				0												0
4KOY3TSG2Q	4KOY3TSG2Q		1					1	20			0									0			0
19171VFNBO	19171VFNBO		1					1			300	0		150							0			0
SXD4VX4PSQ
9X04SRMYOK
JTR3MWOVA1	JTR3MWOVA1		1		60			1	18			0									0			0
1PD0F2YZB3	1PD0F2YZB3		1		120			1			200	0								3000	0			0
2YK9O9SGP5	2YK9O9SGP5		1	225				1	6			0					60	5000			0			0
Q3ROH5O0DT	Q3ROH5O0DT		1			60		0				0
15NPEDUZQX	15NPEDUZQX		1			60		1	8			0								3000	0			0
KAETKZ8GRG	KAETKZ8GRG		1					1	12			0									0			0
Q6D64W2K6J	Q6D64W2K6J		1					1				0									0			0
WINN890GF1	WINN890GF1		1			60		1			100	0									0			0
FVWHA3EW35	FVWHA3EW35		1			60		1			300	0								1000	0			0
J8VD4GKY3I	J8VD4GKY3I		1					1			300	0					60				1		400	0
PFEVZYIT0R	PFEVZYIT0R		1					1			100	0				60					0			0
ZZSQUK3X0W	ZZSQUK3X0W		1			30		1	4			0									0			0
8I8Q1PWOHQ	8I8Q1PWOHQ		0					1	40		200	0
1AY05F6PK7	1AYO5F6PK7		1					1	18			0						5000			0			0
1RHG6GSXH5	1RHG6GSXH5																60
ETEXNABSVM	ETEXNABSVM		1					1	4		200	0					60				1		400	0
YQ3F7KJHM4	YQ3F7KJHM4		1			90		1	6			0
P1EQGG1GJJ	P1EQGG1GJJ		0					1	6		400	0					60				0			0
PE4203N005	PE42O3NOO5		1				2500	1	12		200	0				30					0			0
O6XBD5Y9VI	O6XBD5Y9VI		1			60	2500	0				0					60				1		400	0
4FAK67OS1E	4FAK67OS1E		1					1	18			0												0
1XDTBA6BV4	1XDTBA6BV4		1					1	24			0				30					0			0
GXHNDY9PFQ	GXHNDY9PFQ		1			60		1	12			0					30	2500		2000				0
W9SQCI7M8C	W9SQCI7M8C		1					1	24			0					30			2000	0			0
IUDAO0PXKU	IUDAO0PXKU		1				7500	1			100	0									0			0
H0D4GEUPO6	H0D4GEUPO6		1	75				1	12		200	0									0			0
R41H6DKDX2	R41H6DKDX2		1			60		1	4			0								1000	0			0
1D8264WQSG
34DJ2TWU08
VWVA2ND2YN
MGGVUQC8OX
FXUSMBUSHT
17M44B6UM3
IVDAOUPXKU
																					0			0
																					0			0
																					1		400	0
																					0			0
																					1		400	0
																					0			0
																					0			0
																					0			0
																					0			0
																					0			0
																	60			1000	0			0
																								0
																					0			0
																	60				1		400	0
																					0			0
																	30				0			0
																	60				1		400	0
																					0			0
																	60				0			0
																30					0			0
																					0			0
																					0			0
															60			5000			0			0
